# Supplementary material for: The PARADIGHM (physicians advancing disease knowledge in hypoparathyroidism) registry for patients with chronic hypoparathyroidism: study protocol and interim baseline patient characteristics
Source: BMC Endocr Disord. 2021 Nov 20;21:232. doi: 10.1186/s12902-021-00888-2 (PMC8606089; doi:10.1186/s12902-021-00888-2)
Supplement: Supplementary file 1 — Additional file 1: Figure S1. Number of patients in the analysis population of 737 patients enrolled at each of the 64 participating centers as of 30 June 2019. [file 12902_2021_888_MOESM1_ESM.zip]

Archive with 2 entries (2 files):
- ID 77f8203a-9802-4232-ab46-9029d25bd44a_Additional File Fig.eps
- ID 77f8203a-9802-4232-ab46-9029d25bd44a_Additional File_Round 4.docx
